# Supplementary material for: Genome-wide identification and characterization of 14-3-3 gene family related to negative regulation of starch accumulation in storage root of Manihot esculenta
Source: Front Plant Sci. 2023 Aug 29;14:1184903. doi: 10.3389/fpls.2023.1184903 (PMC10497974; doi:10.3389/fpls.2023.1184903)
Supplement: Supplementary Table 1 — The gene names and locus IDs of these 14-3-3 proteins. [file Table_1.xls]

## Sheet: Sheet1
Species	Gene	Locus name	AA Seq
M. esculenta	Me14-3-3Ⅰ	Manes.18G060900	MATASVPENLTRDQYVYLAKLAEQAERYEEMVQFMQKLVLGSTPSGELTVEERNLLSVAYKNVIGSLRAAWRIVSSIEQKEEGRKNEEHVVLVKEYRSKVESELSEVCASILRLLDSNLIPSATASESKVFYLKMKGDYHRYLAEFKVGDERKSAAEDTMLAYKAAQDIALSDLAPTHPIRLGLALNFSVFYYEILNQSDKACSMAKQAFEEAIAELDTLGEESYKDSTLIMQLLRDNLTLWTSDVQDQLDEP*
	Me14-3-3Ⅱ	Manes.18G065000	MKGDYHRYLAEFKTGAKRKEAAESTLTAYKSAQDIANAELAPTHPIRLGLALNFSVFYYEILNSPDRACNLAKQAFDEAIAELDTLGEESYKDSTLIMQLLRDNLTLWTSDMQDDGADEIKEASKPTDEQQ*
	Me14-3-3Ⅲ	Manes.12G127800	MAIVIPDNLTREQCVYMAKLAEQAERYEEMVQFMEKLVTSSTPGSELTVEERNLLSVAYKNVIGSLRAAWRIVSSIEQKEESRKNEEHVALVEAYRSKVETELSAVCSGILRILESNLIPSAVAFESKVFYFKMKGDYHRYLAEFKVGDERKAAAEDTMLAYKAAQDIALADLAPTHPIRLGLALNFSVFYYEILNSSEKACSMAKQAFEEAIAELDTLGEESYKDSTLIMQLLRDNLTLWTSDMQEQIDEA*
	Me14-3-3Ⅳ	Manes.01G028600	MVESMKSIARLDCELTVEERNLLSVGYKNVIGARRASWRIMSSIEQKEETKGNENYVKLIKSYRQKVEEELDKICSDILSIIDKHLIPSSTSGEATVFYYKMKGDYYRYLAEFKTDQDRKEAAEQSLKGYEAASATASTDLPSTHPIRLGLALNFSVFYYEIMNSPERACHLAKQAFDEAIAELDTLSEESYKDSTLIMQLLRDNLTLWTSDLPEDGGEDNFKNEESKPAAGESQH*
	Me14-3-3Ⅴ	Manes.02G146600	MASATVPDNLTRDQYVYLAKLAEQAERYEEMVQFMQKLVLGSTPSGELTVEERNLLSVAYKNVIGSLRAAWRIVSSIEQKEEGRKNEEHVVLVKEYRSKVESELSEVCASILSLLDSNLIPSATASESKVFYLKMKGDYHRYLAEFKVGDERKAAAEDTMLAYKAAQDIALADLAPTHPIRLGLALNFSVFYYEILNQSDKACSMAKQAFEEAIAELDTLGEESYKDSTLIMQLLRDNLTLWTSDVQDQLDEP*
	Me14-3-3Ⅵ	Manes.18G066900	MVEAMKKVAKLDVELTVEERNLVSVGYKNVIGARRASWRILSSIEQKEEAKGNEHNVKRIKEYRQRVEDELAKICNDILSVIDQHLLPSSTTGESTVFYYKMKGDYYRYLAEFKAGDDRKEAADQSLKAYEAATSTATSDLPPTHPIRLGLALNFSVFYYEILNSPERACHLAKQAFDEAIAELDSLNEESYKDSTLIMQLLRDNLTLWTSDLPEEGAGEQSKGDENHAEVS*
	Me14-3-3Ⅶ	Manes.01G108700	MLPTESSREENVYMAKLAEQAERYEEMVEFMEKVAKTVDVEELTVEERNLLSVAYKNVIGARRASWRIISSIEQKEESRGNEDHVSIIKEYRGKIEAELSKICDGILSLLESHLIPSASSAESKVFYLKMKGDYHRYLAEFKTAAERKEAAESTLLAYKSAQDIALADLAPTHPIRLGLALNFSVFYYEILNSPDRACNLAKQAFDEAISELDTLGEESYKDSTLIMQLLRDNLTLWTSDITDEAGDEIKDASKRESGEGQPQQ*
	Me14-3-3Ⅷ	Manes.02G067200	MSPSEPSREEHVYMAKLAEQAERYEEMVEFMEKVAKTVDVEELTVEERNLLSVAYKNVVGARRASWRIISSIEQKEESRGNEDHVTIIKEYRGKIEAELSKICGGILSLLDSHLIPAASSAESKVFYLKMKGDYYRYLAEFKTASERKEAAESTLLAYKSAQDIAIAELAPTHPIRLGLALNFSVFYYEILNSPDRACNLAKQAFDEAISELDTLGEESYKDSTLIMQLLRDNLTLWTSDITDEAGDEIKEASKRESGEGQPQQ*
	Me14-3-3Ⅸ	Manes.01G133100	MAERDKLVYVAKLAEQAERYDEMVDVMKNVAKLDVELTVEERNLLSVGYKNVIGARRASWRILSSIEQKEETKGNEVSVKRIKEYRQKVESELTNICNDIMIIINEHLIPSASAGESTVFFYKMKGDYYRYLAEFKTGNEKKDAADHSMRAYETAITAAEAELPPTHPIRLGLALNFSVFYYEILNSPERACHFAKQAFDEAISELDNLNEESYKDSTLIMQLLRDNLTLWTSDIPEDGEDAPKINGTAKVAGAEDAE*
	Me14-3-3Ⅹ	Manes.02G151900	MESERELQIYLARLAEQAERYDEMVEAMKKVAKLDIELTVEERNLLSVGYKNVIGARRASWRILSSIEQKEEAKGNEQNVKRIKEYRQRVEDELAKICNDILTVIDQHLLPSSTTGESTVFYYKMKGDYYRYLAEFKASEDRKEAADQSLKAYEAATSTATSDLPPTHPIRLGLALNFSVFYYEILNSPERACHLAKQAFDEAIAELDSLNEESYKDSTLIMQLLRDNLTLWTSDLPEEGGEQSKGDEPQAEN*
	Me14-3-3Ⅺ	Manes.05G108900	MSIDKERETQVYMAKLAEQAERYEEMVEYMKKIARLDCELTVEERNLLSVGYKNVIGARRASWRIMSSIEQKEEAKGNENNVKLIKSYRQKVEEELSGICSDILSIIDKHLIPSSASGEATVFYYKMKGDYYRYLAEFKADQERKEAAEHSLKAYEAASAAASTDLPSTHPIRLGLALNFSVFYYEILNSPERACHLAKQAFDEAIAELDTLSEESYKDSTLIMQLLRDNLTLWTSDLPEDGGEDNLKSEESKPTEEKASADKN*
	Me14-3-3Ⅻ	Manes.10G104500	MAAGSPREDNVYMAKLAEQAERYEEMVQFMEKVVFSTPESEELSVEERNLLSVAYKNVIGARRASWRIISSIEQKEESRGNADHVAAIKEYRAKIESELSEICGGILKLLDEKLVPAAASGDSKVFYLKMKGDYHRYLAEFKTGNERKEAAENTLNAYKASQDIANAELAPTHPIRLGLALNFSVFYYEILNSPDRACNLAKQAFDEAISELDTLGEDSYKDSTLIMQLLRDNLTLWTSDMQDDGTDEIKDASKHEEEQK*
	Me14-3-3XIII	Manes.07G035100	MAAGSPREDNVYMAKLAEQAERYEEMVQFMEKVVFSTPESDELTVEERNLLSVAYKNVIGARRASWRIISSIEQKEESRGNADHVAAIKEYRAKIEGELSEICGGILKLLDEKLVPAAASGDSKVFYLKMKGDYHRYLAEFKTGNERKEAAENTLNAYKSAQDIANAELAPTHPIRLGLALNFSVFYYEILNSPDRACNLAKQAFDEAISELDTLGEDSYKDSTLIMQLLRDNLTLWTSDMQDDGTDEIKDAAKREEEQKQ*
	Me14-3-3XIV	Manes.15G093600	MDSSSKDRESFVYVTKLAEQAERYDEMVEAMKKVAKLDVELTVEERNLLSVGYKNVVGARRASWRILSSIEQKEESRGNEVNVKRIKEYRHKVEAELSAICRDIMILIDEHLIPSSIAGESSVFYYKMKGDYYRYLAEFKTGNEKKDAADQSLKAYQTASTTAESDLPPTHPIRLGLALNFSVFYYEIMNSPERACHLAKQAFDEAISELDTLSEESYKDSTLIMQLLRDNLTLWTSDIPEDGEDQKMEISGKVGGEDAE*
	Me14-3-3XV	Manes.02G149900	MAVAPSREESIYLAKLAEQAERYEEMVEFMEKVSASVDNEELTVEERNLLSVAYKNVIGARRASWRIISSIEQKEESRGNEDHVSMIRDYRTKIESELSSICDGILKLLDTRLIPSASPGDSKVFYLKMKGDYHRYLAEFKTGADRKEAAESTLTAYKSAQDIATTELAPTHPIRLGLALNFSVFYYEILNSPDRACNLAKQAFDEAIAELDTLGEESYKDSTLIMQLLRDNLTLWTSDMQDEGADEIKEAPKPSEEQK*
	Me14-3-3XVI	Manes.02G091000	MAERDKFVYVAKLAEQAERYDEMVDAMKNVAKLDVELTVEERNLLSVGYKNVIGARRASWRILSSIEQKEEAKGNEVNAKRIKEYRQKVELEITNICNDIMAIIDEHLIPSASAGESTVFFYKMKGDYYRYLAEFKTGNEKKEAADHSMEAYETATTAAESDLPPTNPIRLGLALNFSVFYYEILNSPERACHLAKQAFDEAISELDNLNEESYKDSTLIMQLLRDNLTLWTSEIPEDAEDAQKINGTAKVGGAENVE*
A. thaliana	AtGRF14	AT1G22290	MENEQSTHVHFASLSSSSERYNETFEEIKKAMKKSVQLKAELSAKERNLVSVGYKNVISARRASLEILSSIVQKEESKGNEENVKKLKNYRNKVEDELAKICNDILSVINKQLIPSSTTVDSSVLFYNMLADFSSNAESKEATDQSLDAYKRLVWYQQFQLYMTLNWTSVFLNSPESAYQLAKQAFDDAINEFDNLTEREEVIFLFPYLPPLMIDR*
	AtGRF10	AT1G22300	MENEREKQVYLAKLSEQTERYDEMVEAMKKVAQLDVELTVEERNLVSVGYKNVIGARRASWRILSSIEQKEESKGNDENVKRLKNYRKRVEDELAKVCNDILSVIDKHLIPSSNAVESTVFFYKMKGDYYRYLAEFSSGAERKEAADQSLEAYKAAVAAAENGLAPTHPVRLGLALNFSVFYYEILNSPESACQLAKQAFDDAIAELDSLNEESYKDSTLIMQLLRDNLTLWTSDLNEEGDERTKGADEPQDEN*
	AtGRF12	AT1G26480	MSSSGSDKERETFVYMAKLSEQAERYDEMVETMKKVARVNSELTVEERNLLSVGYKNVIGARRASWRIMSSIEQKEESKGNESNVKQIKGYRQKVEDELANICQDILTIIDQHLIPHATSGEATVFYYKMKGDYYRYLAEFKTEQERKEAAEQSLKGYEAATQAASTELPSTHPIRLGLALNFSVFYYEIMNSPERACHLAKQAFDEAIAELDTLSEESYKDSTLIMQLLRDNLTLWTSDLPEDGGEDNIKTEESKQEQAKPADATEN*
	AtGRF11	AT1G34760	MENERAKQVYLAKLNEQAERYDEMVEAMKKVAALDVELTIEERNLLSVGYKNVIGARRASWRILSSIEQKEESKGNEQNAKRIKDYRTKVEEELSKICYDILAVIDKHLVPFATSGESTVFYYKMKGDYFRYLAEFKSGADREEAADLSLKAYEAATSSASTELSTTHPIRLGLALNFSVFYYEILNSPERACHLAKRAFDEAIAELDSLNEDSYKDSTLIMQLLRDNLTLWTSDLEEGGEQSKGHNQQDEVNKI*
	AtGRF4	AT1G35160	MAAPPASSSAREEFVYLAKLAEQAERYEEMVEFMEKVAEAVDKDELTVEERNLLSVAYKNVIGARRASWRIISSIEQKEESRGNDDHVTTIRDYRSKIESELSKICDGILKLLDTRLVPASANGDSKVFYLKMKGDYHRYLAEFKTGQERKDAAEHTLTAYKAAQDIANAELAPTHPIRLGLALNFSVFYYEILNSPDRACNLAKQAFDEAIAELDTLGEESYKDSTLIMQLLRDNLTLWTSDMQFCIMYDNTLMSFLVLISDSVVLISTINQDESPEEIKEAAAPKPAEEQKEI*
	AtGRF13	AT1G78220	MENEREKLIYLAKLGCQAGRYDDVMKSMRKVCELDIELSEEERDLLTTGYKNVMEAKRVSLRVISSIEKMEDSKGNDQNVKLIKGQQEMVKYEFFNVCNDILSLIDSHLIPSTTTNVESIVLFNRVKGDYFRYMAEFGSDAERKENADNSLDAYKVAMEMAENSLAPTNMVRLGLALNFSIFNYEIHKSIESACKLVKKAYDEAITELDGLDKNICEESMYIIEMLKYNLSTWTSGDGNGNKTDG*
	AtGRF2	AT1G78300	MASGREEFVYMAKLAEQAERYEEMVEFMEKVSAAVDGDELTVEERNLLSVAYKNVIGARRASWRIISSIEQKEESRGNDDHVTAIREYRSKIETELSGICDGILKLLDSRLIPAAASGDSKVFYLKMKGDYHRYLAEFKTGQERKDAAEHTLAAYKSAQDIANAELAPTHPIRLGLALNFSVFYYEILNSPDRACNLAKQAFDEAIAELDTLGEESYKDSTLIMQLLRDNLTLWTSDMQDDAADEIKEAAAPKPTEEQQ*
	AtGRF9	AT2G42590	MGSGKERDTFVYLAKLSEQAERYEEMVESMKSVAKLNVDLTVEERNLLSVGYKNVIGSRRASWRIFSSIEQKEAVKGNDVNVKRIKEYMEKVELELSNICIDIMSVLDEHLIPSASEGESTVFFNKMKGDYYRYLAEFKSGNERKEAADQSLKAYEIATTAAEAKLPPTHPIRLGLALNFSVFYYEIMNAPERACHLAKQAFDEAISELDTLNEESYKDSTLIMQLLRDNLTLWTSDISEEGGDDAHKTNGSAKPGAGGDDAEVSIRDSFTRGKSN*
	AtGRF7	AT3G02520	MSSSREENVYLAKLAEQAERYEEMVEFMEKVAKTVDTDELTVEERNLLSVAYKNVIGARRASWRIISSIEQKEESRGNDDHVSIIKDYRGKIETELSKICDGILNLLDSHLVPTASLAESKVFYLKMKGDYHRYLAEFKTGAERKEAAESTLVAYKSAQDIALADLAPTHPIRLGLALNFSVFYYEILNSPDRACSLAKQAFDEAISELDTLGEESYKDSTLIMQLLRDNLTLWNSDINDEAGGDEIKEASKHEPEEGKPAETGQ*
	AtGRF1	AT4G09000	MATPGASSARDEFVYMAKLAEQAERYEEMVEFMEKVAKAVDKDELTVEERNLLSVAYKNVIGARRASWRIISSIEQKEESRGNDDHVSLIRDYRSKIETELSDICDGILKLLDTILVPAAASGDSKVFYLKMKGDYHRYLAEFKSGQERKDAAEHTLTAYKAAQDIANSELAPTHPIRLGLALNFSVFYYEILNSPDRACNLAKQAFDEAIAELDTLGEESYKDSTLIMQLLRDNLTLWTSDMQIWISSLFDAFFWSNSDFGDCQLFYILIHSSILLSCGLILIMMILSNVFFNQDDVADDIKEAAPAAAKPADEQQS*
	AtGRF6	AT5G10450	MAATLGRDQYVYMAKLAEQAERYEEMVQFMEQLVTGATPAEELTVEERNLLSVAYKNVIGSLRAAWRIVSSIEQKEESRKNDEHVSLVKDYRSKVESELSSVCSGILKLLDSHLIPSAGASESKVFYLKMKGDYHRYMAEFKSGDERKTAAEDTMLAYKAAQDIAAADMAPTHPIRLGLALNFSVFYYEILNSSDKACNMAKQAFEEAIAELDTLGEESYKDSTLIMQLLRDNLTLWTSDMQTNQMHHIRDIKEHVKTEITAKPCVLSYYYSM*
	AtGRF5	AT5G16050	MSSDSSREENVYLAKLAEQAERYEEMVEFMEKVAKTVETEELTVEERNLLSVAYKNVIGARRASWRIISSIEQKEDSRGNSDHVSIIKDYRGKIETELSKICDGILNLLEAHLIPAASLAESKVFYLKMKGDYHRYLAEFKTGAERKEAAESTLVAYKSAQDIALADLAPTHPIRLGLALNFSVFYYEILNSSDRACSLAKQAFDEAISELDTLGEESYKDSTLIMQLLRDNLTLWTSDLNDEAGDDIKEAPKEVQKVDEQAQPPPSQ*
	AtGRF3	AT5G38480	MSTREENVYMAKLAEQAERYEEMVEFMEKVAKTVDVEELSVEERNLLSVAYKNVIGARRASWRIISSIEQKEESKGNEDHVAIIKDYRGKIESELSKICDGILNVLEAHLIPSASPAESKVFYLKMKGDYHRYLAEFKAGAERKEAAESTLVAYKSASDIATAELAPTHPIRLGLALNFSVFYYEILNSPDRACSLAKQAFDDAIAELDTLGEESYKDSTLIMQLLRDNLTLWTSDMTDEAGDEIKEASKPDGAE*
	AtGRF8	AT5G65430	MATTLSRDQYVYMAKLAEQAERYEEMVQFMEQLVSGATPAGELTVEERNLLSVAYKNVIGSLRAAWRIVSSIEQKEESRKNEEHVSLVKDYRSKVETELSSICSGILRLLDSHLIPSATASESKVFYLKMKGDYHRYLAEFKSGDERKTAAEDTMIAYKAAQDVAVADLAPTHPIRLGLALNFSVFYYEILNSSEKACSMAKQAFEEAIAELDTLGEESYKDSTLIMQLLRDNLTLWTSDMQVCPILYFHIQLHHQKLAY*
P. trichocarpa	PtGRF13	Potri.001G125600	MDVRQNSVYSAKLAEQAKRYNEMLDHMKYIAKLDVELTTEERNLLRIGCKNVMGPRRESWRMLSSIEEKEQAKGNQVNAKRIEEYRRKIESELTSICNDIIQLIDDHLLPSTSQCESCVFYHRMKGDYYRYLAEFKVGIEMEKAASESMKAYDIGIKAASKLAPTNLVRLSLALNFSVLLYDIMKFPEKAFFHAKNAYDEAIPILDNLNKESQKDSMLILEILLDNVRLWSYDILEN*
	PtGRF9a	Potri.001G392200	MDSSKDRENFVYVAKLAEQAERYDEMVDAMKKVAKLDVELTVEERNLLSVGYKNVIGARRASWRILSSIEQKEESKGNETNVKRIKEYRQKVEAELTGICHDIMTVIDEHLIPSCTAGESTVFYYKMKGDYYRYLAEFKSGNERKEAADQSLKAYELVLRRRKVLELAFLKFTATTTAASDLSPTHPIRLGLALNFSVFYYEIMNSPERACHLAKQAFDEAISELDTLSEESYKDSTLIMQLLRDNLTLWTSDIPEDGEDQKMETSARTGEGEDAE*
	PtGRF11a	Potri.002G097500	MEKEREQQVYSARLAEQAERYDEMVEAMNKVARLDVELTVEERNLVSVGYKNVIGARRASWRILSSIEQKEEAKGNEQNVKRIKQYRQRVEDELAKICNDILSVIDQHLIPSSSTGESTVFYYKMKGDYYRYLAEFRSADERKEAADQSLKSYEAATSTAISDLPPTHPIRLGLALNFSVFYYEILNSPERACHLAKQAFDDAIAELDSLNEESYKDSTLIMQLLRDNLTLWTSDLSEEGGDIRTVEPRAEK*
	PtGRF1/2/4a	Potri.002G099800	MAVTPSAREENVYMAKLAEQAERYEEMVEYMEKVSASLENEELTVEERNLLSVAYKNVIGARRASWRIISSIEQKEESRGNEDHVSVIRDYRAKIETELSSICDGILKLLDSRLIPTASAGDSKVFYLKMKGDYHRYLAEFKTGAERKEAAESTLTAYKAAQDIANAELAPTHPIRLGLALNFSVFYYEILNSPDRACSLAKQAFDEAIAELDTLGEESYKDSTLIMQLLRDNLTLWTSDMQDDGADEIKEAAPKPGDEQQ*
	PtGRF6/8a	Potri.002G103800	MATTTTVPDNLTRDQYVYLAKLAEQAERYEEMVQFMQKLVLGNTPVGELNVEERNLLSVAYKNVIGSLRAAWRIVSSIEQKEEGRKNEEHVVLVKEYRSKVESELSDICASILRLLDSNLIPSATASESKVFYLKMKGDYHRYLAEFKAGDERNAAAGDTMLSYKAAQDAASADLAPTHPIRLGLALNFSVFYYEILNQSDKACSMAKQAFEEAIAELDTLGEESYKDSTLIMQLLRDNLTLWTSDVQDQLDEP*
	PtGRF3/5/7a	Potri.004G101700	MSPTESSREEHVYMAKLAEQAERYEEMVEFMEKVAKTVDSEELTVEERNLLSVAYKNVIGARRASWRIISSIEQKEESRGNEDHVTIIKEYRGKIEAELSKICDGILNLLESHLVPSASSAESKVFYLKMKGDYHRYLAEFKTGAERKEAAESTLLAYKSAQDIALTELAPTHPIRLGLALNFSVFYYEILNSPDRACNLAKQAFDEAISELDTLGEESYKDSTLIMQLLRDNLTLWTSDITVSLSLSLSHIHILSPRLHTCTPICTFV*
	PtGRF6/8b	Potri.005G157700	MVTTTTVPDNLTRDQYVYLAKLAEQAERYEEMVQFMQKLVLGNTPGGELNVEERNLLSVAYKNVIGSLRAAWRIVSSIEQKEEGRKNEDHVVFVKEYRSKVESELSDVCASILRLLDSNLIPSATASESKVFYLKMKGDYHRYLAEFKVGDERKAAAEDTMLSYKAAQDIAAADLAPTHPIRLGLALNFSVFYYEILNQSDKACSMAKQAFEEAIAELDTLGEESYKDSTLIMQLLRDNLTLWTSDVQVGVSLPLCVSL*
	PtGRF1/2/4b	Potri.005G162400	MAATPSAREENVYMAKLAEQAERYEEMVEYMEKVSASIDNEELTVEERNLLSVAYKNVIGARRASWRIISSIEQKEESRGNEDHVSVIRDYRAKIETELSSICDGILKLLDTRLIPTASSGDSKVFYLKMKGDYHRYLAEFKTGAERKEAAESTLTAYKSAQDIANAELAPTHPIRLGLALNFSVFYYEILNSPDRACNLAKQAFDEAIAELDTLGEESYKDSTLIMQLLRDNLTLWTSDMQDDAADEIKEAAPKTGDEQ*
	PtGRF11b	Potri.005G164500	MLKVETNGPLEKYVPTNLIITVTQATKNRNSKNKSDRRARTREIESMEREREQQVYLARLAEQAERYDEMVEAMKKVAKLDVELTVEERNLVSVGYKNVIGARRASWRILSSIEQKEEAKGNEQNVKRIKEYMQSVEDELAKICNDILSVIDQHLIPSSSTGESTVFYYKMKGDYYRYLAEFKGADERKEAADQSLKAYEAATSTAISDLLPTHPIRLGLALNFSVFYYEILNSPERACRLAKQAFDDAIAELDSLNEDSYKDSTLIMQLLRDNLTLWTSDLPEEGGEQSAADEPKAVVSKTELL*
	PtGRF12a	Potri.008G095000	MSTEKERETHVYMAKLAEQAERYDEMVESMKNVAKLNCDLTVEERNLLSVGYKNVIGARRASWRIMSSIEQKEESKGNDSNVKLIKGYRQKVEEELSKICNDILSIIDDHLIPSSASGEATVFYYKMKGDYYRYLAEFKADQERKDAADQSLKGYEAASATASTDLPSTHPIRLGLALNFSVFYYEIMNSPERACHLAKQAFDEAIAELDTLSEESYKDSTLIMQLLRDNLTLWTSDLPEDGGDDDFKGEESKEKPAEGEH*
	PtGRF12b	Potri.010G159300	MSTDKERETHVYMAKLAEQAERYDEMVESMKKVAKLNCELTVEERNLLSVGYKNVIGARRASWRIMSSIEQKEESKGNDSNVKLIKGYCQKVEDELSKICNDILSIIDEYLVPSSTSGEATVFYYKMKGDYYRYLAEFKTDQERKEAAELSLKGYEAASATASTDLPSTHPIRLGLALNFSVFYYEIMNSPERACHLAKQAFDEAIAELDTLSEESYKDSTLIMQLLRDNLTLWTSDLPEDGGDDNFKGEGSREKPAEGEH*
	PtGRF9b	Potri.011G110900	MDSSKDRENFVYVAKLAEQAERYDEMVDAMKKVAKLDVELTVEERNLLSVGYKNVIGARRASWRILSSIEQKEESKGNETNVKRIKEYRKKVEAELTGVCNDIMTVIDEHLIPSSIPGESSVFYHKMKGDYYRYLAEFKSGNERKEAADQSLKAYETATSTAARDLSPTHPIRLGLALNFSVFYYEIMNSPERACHLAKQSFDEAISELDTLSEESYKDSTLIMQLLRDNLTLWTSDIPEDGEDQKMETSARAGGGEDAE*
	PtGRF3/5/7b	Potri.017G113300	MSPTEPSREESVYMAKLAEQAERYEEMVEFMEKVAKTVDNEELTMEERNLLSVAYKNVIGARRASWRIISSIEQKEESRGNEDHVTIIKEYRGKIEAELSKICDGILSLLETHLVPSASAAESKVFYLKMKGDYHRYLAEFKTGAERKEAAESTLLSYKSAQDIALSELAPTHPIRLGLALNFSVFYYEILNSPDRACSLAKQAFDEAISELDTLGEESYKDSTLIMQLLRDNLTLWTSDITDEAGDEIKDASKRESGDGPQ*
	PtGRF3/5/7c	Potri.T147900	MSPTEPSREESVYMAKLAEQAERYEEMVEFMEKVAKTVDNEELTMEERNLLSVAYKNVIGARRASWRIISSIEQKEESRGNEDHVTIIKEYRGKIEAELSKICDGILSLLETHLVPSASAAESKVFYLKMKGDYHRYLAEFKTGAERKEAAESTLLSYKSAQDIALSELAPTHPIRLGLALNFSVFYYEILNSPDRACSLAKQAFDEAISELDTLGEESYKDSTLIMQLLRDNLTLWTSDITVSLSLSLSLS
O. sativa	OsGF14e	LOC_Os02g36974	MSQPAELSREENVYMAKLAEQAERYEEMVEFMEKVAKTVDSEELTVEERNLLSVAYKNVIGARRASWRIISSIEQKEESRGNEDRCTLIKEYRGKIETELSKICDGILKLLDSHLVPSSTAPESKVFYLKMKGDYYRYLAEFKTGAERKDAAENTMVAYKAAQDIALAELPPTHPIRLGLALNFSVFYYEILNSPDRACNLAKQAFDEAISELDTLSEESYKDSTLIMQLLRDNLTLWTSDISEDAAEEIKEAPKGESGDGQ*
	OsGF14f	LOC_Os03g50290	MSPAEASREENVYMAKLAEQAERYEEMVEFMEKVAKTTDVGELTVEERNLLSVAYKNVIGARRASWRIISSIEQKEESRGNEAYVASIKEYRSRIETELSKICDGILKLLDSHLVPSATAAESKVFYLKMKGDYHRYLAEFKSGAERKEAAENTLVAYKSAQDIALADLPTTHPIRLGLALNFSVFYYEILNSPDRACNLAKQAFDDAIAELDTLGEESYKDSTLIMQLLRDNLTLWTSDNAEDGGDEIKEAAKPEGEGH*
	OsGF14b	LOC_Os04g38870	MSAQAELSREENVYMAKLAEQAERYEEMVEFMEKVAKTVDSEELTVEERNLLSVAYKNVIGARRASWRIISSIEQKEESRGNEDRVTLIKDYRGKIETELTKICDGILKLLESHLVPSSTAPESKVFYLKMKGDYYRYLAEFKTGAERKDAAENTMVAYKAAQDIALAELPPTHPIRLGLALNFSVFYYEILNSPDRACNLAKQAFDEAISELDTLSEESYKDSTLIMQLLRDNLTLWTSDISEDTAEEIREAPKRDSSEGQ*
	OsGF14c	LOC_Os08g33370	MSREENVYMAKLAEQAERYEEMVEYMEKVAKTVDVEELTVEERNLLSVAYKNVIGARRASWRIVSSIEQKEEGRGNEEHVTLIKEYRGKIEAELSKICDGILKLLDSHLVPSSTAAESKVFYLKMKGDYHRYLAEFKTGAERKEAAESTMVAYKAAQDIALADLAPTHPIRLGLALNFSVFYYEILNSPDKACNLAKQAFDEAISELDTLGEESYKDSTLIMQLLRDNLTLWTSDLTEDGGDEVKEASKGDACEGQ*
	OsGF14a	LOC_Os08g37490	MAAAAGGGTREEMVYMAKLAEQAERYEEMVEFMEKVVTAAAAGGGGELTVEERNLLSVAYKNVIGARRASWRIVSSIEQKEEGRGAAGHAAAARSYRARVEAELSNICAGILRLLDERLVPAAAAVDAKVFYLKMKGDYHRYLAEFKTGAERKDAADATLAAYQAAQDIAMKELSPTHPIRLGLALNFSVFYYEILNSPDRACTLAKQAFDEAISELDTLGEESYKDSTLIMQLLRDNLTLWTSDMQDDGGDEMRDATKPEDEH*
	OsGF14d	LOC_Os11g34450	MSPAEPTREESVYKAKLAEQAERYEEMVEYMERVARAAGGASGGEELTVEERNLLSVAYKNVIGARRASWRIISSIEQKEEGRGNDAHAATIRSYRGKIEAELARICDGILALLDSHLVPSAGAAESKVFYLKMKGDYHRYLAEFKSGDERKQAAESTMNAYKAAQDIALADLAPTHPIRLGLALNFSVFYYEILNSPDRACNLAKQAFDEAISELDSLGEESYKDSTLIMQLLRDNLTLWTSDANDDGGDEIKEAAAPKEPGDQ*
	OsGF14h	LOC_Os11g39540	MKEREKVVRLAKLAEQAERYDDMVEFMKTLARMDVDMSAEERLLFSVGFKKTIGARRASWRILESLEQKVTAGDQPGVTINGYKKKVEDELRAVCNEVLSIIAIHCLPLANSGENVVFFYKMKGDYYRYLAEFSTGTEKKAATDQSLMAYQAWPCAQLFSLLEIMNSPERASQVAKQALDEATAEINSAGVEGYKDSMLMMQLLKENLALWTSELTGGETSKDDDVVMEG*
M. truncatula	Mt14-3-3a	Medtr2g015980	MASPNQNFVYTAKLAEQAERYEEMVDAMKNVAKLNVELTVEERNLLSVAYKNVVGARRASWRILSSIEQREEAKGSDVNVNRIKEYRKKVESELADVCNDIMTVIDDHLIPNSSGESNVFYYKMKGDYYRYLAEFKSGDERKEAADQSLKAYQEASTAAEAELPPTHPVRLGLALNFSVFYYEILNSPERACHLAKQAFDVAIAELDSLNEESYKDSTLIMQLLRDNLTLWTSDIPEEGVEEQKSESARAPPAGDNAE
	Mt14-3-3b	Medtr2g076960	MASSTNVRENFVYVAKLAEQAERYDEMVEAMKKLAKMDVELSVEERNLFSVGYKNVVGSRRASWRILSSIEQKEESKGNELNVKRIKEYRQKVEVELSSICNDIMIIIDEHLIPSTNIAESTVFYYKMKGDYYRYLAEFKAGDEKKEVADLSLKAYQTASATAENELQPTHPIRLGLALNFSVFYYEIMNSPERYGACHLAKQAFDDGVSELDTLNEDSYKDSTLIMQLLRDNLTLWTSDIPEDGEDQKMESATKSGQDEDELGR*
	Mt14-3-3c	Medtr2g091225	MASSKDRENFVYIAKLAEQAERYEEMVDSMKNVANLDVELTVEERNLLSVGYKNVIGARRASWRILSSIEQKEETKGNDVNAKRIKEYRNKVETELTNICNDVMRVIDEHLIPSATAGESTVFYYKMKGDYYRYLAEFKTGNEKKEAGDQSMKAYESATTAAEAELPPTHPIRLGLALNFSVFYYEILNSPERACHLAKQAFDEAISELDTLNEESYKDSTLIMQLLRDNLTLWTSDIPEDGEENQKANGTAKLGGGDDAE*
	Mt14-3-3d	Medtr3g014060	MGFTVAERLRREEYVFHAKLAQQAERYEEMVSFMQKIVVGYTPASELSLEEMNLLSVAYKNATEPLRAALRILSKEEEGRKNEDDHFVHVKKYKSKVESELENVCGSILELLDSKLIPSASSSEIRVVYYQMKGDYQRYMAEFKIGDDKKSAVEDIILSYKAAQDIAAADLRSSHPIRLGLALNFSVFYYEILNRFDEGLDMARQALDEARNELKLGDEYYKDSTVRMQLLRNNIILWTFDDMDQLDEH*
	Mt14-3-3e	Medtr3g099380	MAAAHSPREENVYMAKLAEQAERYEEMVEFMEKVSANADNEELTVEERNLLSVAYKNVIGARRASWRIISSIEQKEESRGNEDHVSVIRDYRSKIESELSNICDGILKLLDSRLIPSAASGDSKVFYLKMKGDYHRYLAEFKTGAERKEAAESTLAAYKSAQDIANAELPPTHPIRLGLALNFSVFYYEILNSPDRACNLAKQAFDEAIAELDTLGEESYKDSTLIMQLLRDNLTLWTSDMQDDGADEIKEAAPKPDEQRFLLLISLGAEILGIHVCYEFWMSWAVLVCPSIFKCFTNYCLFS*
	Mt14-3-3f	Medtr3g100620	MGGAIPENLNREQYVYLAKLAEQAERYEEMVSFMQKLVVGSTPSSELSVEERNLISVAYKNVIGSLRAAWRIVSSIEQKEEGRKNEDHVVLVKDYRSKVESELTNVCGSILELLDSNLIPSASSSESKVFYYKMKGDYHRYLAEFKIGDEKKSAAEDTMLSYKAAQDIAAADLPSTHPIRLGLALNFSVFYYEILNQSDKACDMAKQAFEEAIAELDTLGEESYKDSTLIMQLLRDNLTLWTSDVQDQLDEP*
	Mt14-3-3g	Medtr4g083060	MSTEKERETQVYMAKLAEQAERYEEMVECMKTIAKLDVELTVEERNLLSVGYKNVIGARRASWRIMSSIEQKEEAKGNENNVKLIKSYCQKVEEELSKICSDILEIIDKHLIPSSTTGEATVFYYKMKGDYYRYLAEFKNDQDRKEAADQSLKAYEAASATASTDLPSTHPIRLGLALNFSVFYYEIMNSPERACHLAKQAFDEAIADLDTLSEESYKDSTLIMQLLRDNLTLWTSDLPEDGGEELKSEEVKPAEPEVWQQSRADIFLVPKPNGVRISMYLS*
	Mt14-3-3h	Medtr5g044160	MSAEKERETQVYLAKLSEQAERYEEMVECMKKVAKLDVELTVEERNLLSVGYKNVIGARRASWRIMSSIEQKEESKGNEHNVKMIKSYCQKVEEELSKICGDILTIIDQHLVPASTSAEANVFYHKMKGDYFRYLAEFKTDQERKEAAEQSLKGYEAASATANTDLPSTHPIRLGLALNFSVFYYEIMNSPERACHLAKQAFDEAIAELDTLSEESYKDSTLIMQLLRDNLTLWTSDLPEDGGEETIKAEEAKPAEAEH*
	Mt14-3-3i	Medtr5g064580	MATAPTPREEFVYMAKLAEQAERYEEMVDFMEKVTAAVESEELTVEERNLLSVAYKNVIGARRASWRIISSIEQKEESRGNDEHVTVIRDYRSKIEAELSNICNGILKLLDSRLIPSAASGDSKVFYLKMKGDYHRYLAEFKSGAERKDAAESTLTAYKSAQDIANSELPPTHPIRLGLALNFSVFYYEILNSPDRACGLAKQAFDEAIAELDTLGEESYKDSTLIMQLLRDNLTLWTSDMQDDGADEIKEAAPKGADEQ*
	Mt14-3-3j	Medtr8g086270	MASTKERENFVYIAKLAEQAERYEEMVEAMKNVAKLDVELTVEERNLLSVGYKNVVGAHRASWRILSSIEHKEESKGYDVNVKRIKEYRHKVESELSNICSDIMSIIDDHLIPSSSAGESSVFFYKMKGDYYRYLAEFKNGDERKEAADHSMEAYQTASTAAEGELPPTHPIRLGLALNFSVFYYEILNSPERACHLAKQAFDEAISELDTLNEESYKDSTLIMQLLRDNLTLWTSDIPEDGDEEHKVESSGAVGGEN*
G. max	Gm14-3-3e	Glyma01g07070	MSAEKERETQVYLAKLAEQAERYEEMVECMKKVAKLDLDLTVEERNLLSVGYKNVIGARRASWRIMSSIEQKEESKGNEHNVKLIKSYCQKVEEELSKICGDILTIIDQHLIPSSASAEASVFYYKMKGDYFRYLAEFKTDQERKEAAEQSLKGYEAASATANTDLPSTHPIRLGLALNFSVFYYEIMNSPERACHLAKQAFDEAIAELDTLSEESYKDSTLIMQLLRDNLTLWTSDLPEDGGEDSIKAEETKPSEPEH*
	Gm14-3-3f	Glyma02g12930	MSVEKERETQVYLAKLAEQAERYEEMVECMKKVAKLDLDLTVEERNLLSVGYKNVIGARRASWRIMSSIEQKEESKGNEHNVKLIKSYCQKVEEELSKICGDILTIIDQHLIPSSGSAEASVFYYKMKGDYFRYLAEFKTDQERKEAAEQSLKGYEAASATANTDLPSTHPIRLGLALNFSVFYYEIMNSPERACHLAKQAFDEAIAELDTLSEESYKDSTLIMQLLRDNLTLWTSDLPEDGGEDNIKAEEAKPSEPEH*
	Gm14-3-3g	Glyma02g37120	MAASAPTPREEFVYMAKLAEQAERYEEMVEFMEKVSASAESEELTVEERNLLSVAYKNVIGARRASWRIISSIEQKEESRGNEDHVAVIRDYRSKIEAELSNICDGILKLLDTRLVPSAASGDSKVFYLKMKGDYHRYLAEFKTGADRKEAAESTLSAYKAAQDIANTELPPTHPIRLGLALNFSVFYYEILNSPDRACSLAKQAFDEAIAELDTLGEESYKDSTLIMQLLRDNLTLWTSDMQDDGADEIKEAAPKGDGEQN*
	Gm14-3-3b	Glyma04g09820	MAAAEGLNREQYVYLAKLSEQAERYEEMVEFMQKVVVGSTPASELTVEERNLLSVAYKNVIGSLRAAWRIVSSIEQKEEGRKNDDHVSLVKHYRSKVENELTQVCASILSLLDSNLVPSASASESKVFYLKMKGDYHRYLAEFKVGDERKTATEDTMLSYKAAQDIASADLPPTHPIRLGLALNFSVFYYEILNQSDKACAMAKQAFEEAIAELDTLGEESYKDSTLIMQLLRDNLTLWTSDVQDQLDEP*
	Gm14-3-3i	Glyma04g10820	MAAAPSPREENVYMAKLAEQAERYEEMVEFMEKVSAAADNEELTVEERNLLSVAYKNVIGARRASWRIISSIEQKEESRGNEDHVSVIRDYRSKIESELSNICDGILKLLDSRLIPSASSGDSKVFYLKMKGDYHRYLAEFKTGAERKEAAESTLSAYKAAQDIANAELPPTHPIRLGLALNFSVFYYEILNSPDRACNLAKQAFDEAIAELDTLGEESYKDSTLIMQLLRDNLTLWTSDMQVLILGCHSSSITSFFISLFCVVDLLLWFQDDGADEIKEAAPKQDDQ*
	Gm14-3-3c	Glyma05g29080	MASTKERENFVYVAKLAEQAERYEEMVEAMKNVAKLNVELTVEERNLLSVGYKNVVGARRASWRILSSIEQKEEAKGNDVSVKRIKEYRLKVESELSNICSDIMTVIDEYLIPSSSSGEPSVFFYKMKGDYYRYLAEFKSGDERKEAADHSMKAYQLASTTAEAELASTHPIRLGLALNFSVFYYEILNSPERACHLAKQAFDEAISELDTLSEESYKDSTLIMQLLRDNLTLWTSDIPEDGEEQKVDSARAAGGDDA*
	Gm14-3-3h	Glyma06g10650	MAAAPSPREENVYMAKLAEQAERYEEMVEFMEKVSAAADNEELTVEERNLLSVAYKNVIGARRASWRIISSIEQKEESRGNEDHVSVIRDYRSKIESELSNICDGILKLLDSRLIPSASSGDSKVFYLKMKGDYHRYLAEFKTGAERKEAAESTLSAYKAAQDIANAELPPTHPIRLGLALNFSVFYYEILNSPDRACNLAKQAFDEAIAELDTLGEESYKDSTLIMQLLRDNLTLWTSDMQMKLKKQHRNRMTSKNILLLIRIELLLHIFLKGEGVCC*
	Gm14-3-3q	Glyma07g35240	MSTEKERETQVYLAKLSEQAERYEEMVECMKTIAKLDLELTVEERNLLSVGYKNVIGARRASWRIMSSIEQKEESKGNESNAKLIKNYRQKVEEELSKICSDILSIIDQHLVPSSTSGEATVFYYKMKGDYYRYLAEFKTDQDRKEAAEQSLKGYEAALATASTDLPSTHPIRLGLALNFSVFYYEILNSPERACHLAKQAFDEAIAELDTLSEESYKDSTLIMQLLRDNLTLWTSDLPEDGGDEIKTEEVKPAETVEH*
	Gm14-3-3l	Glyma08g12220	MASTKERENFVYTAKLAEQAERYEEMVEAMKNVAKLNVELTVEERNLLSVGYKNVVGARRASWRILSSIEQKEEAKGNDVSVKRIKEYRQKVESELSNICSDIMTVIDEHLIPSSSAGEPSVFFYKMKGDYYRYLAEFKSGDERKEAADHSMKAYQSASTTAEAELPPTHPIRLGLALNFSVFYYEILNSPERACHLAKQAFDEAISELDTLSEESYKDSTLIMQLLRDNLTLWTSDIPEEGGIH*
	Gm14-3-3a	Glyma08g47900	MADSSREENVYMAKLAEQAERYEEMVEFMEKVAKTVEVEELTVEERNLLSVAYKNVIGARRASWRIISSIEQKEESRGNEDHVAIIKEYRGKIEAELSKICDGILNLLESNLIPSAASPESKVFYLKMKGDYHRYLAEFKTGAERKEAAESTLLAYKSAQDIALADLAPTHPIRLGLALNFSVFYYEILNSPDRACNLAKQAFDEAISELDTLGEESYKDSTLIMQLLRDNLTLWTSDITVSFSLSISLLLYIVNISLCV*
	Gm14-3-3o	Glyma12g33800	MAASKDRENFVYIAKLAEQAERYEEMVESMKNVANLDVELTVEERNLLSVGYKNVIGARRASWRILSSIEQKEETKGNELNAKRIKEYRQKVELELSNICNDVMTVIDEHLIPSAAAGESTVFYYKMKGDYYRYLAEFKAGNEKKEAADQSMKAYESATTAAEADLPPTHPIRLGLALNFSVFYYEILNSPERACHLAKQAFDEAISELDTLNEESYKDSTLIMQLLRDNLTLWTSDIPEDGEDAQKVNGTAKLGGGEEAE*
	Gm14-3-3n	Glyma12g35820	MTQPAMATFSKERENFVYVAKLAEQAERYDEMVDAMKKVAKLDVELSVEERNLFSVGYKNVVGSRRASWRILSSIEQKEESKGNELHVKRIRDYRNKVELELSNICSDIMIVLDEHLIPSTNIAESTVFYYKMKGDYYRYLAEFKAGNEKKEVADQSLKAYETASTTAESELQPTHPIRLGLALNFSVFYYEIMNSPERACHLAKQAFDDAVSDLDTLNEDSYKDSTLIMQLLRDNLTLWTSDIPEEGEDQKMESTTRGEDELGR*
	Gm14-3-3p	Glyma13g34580	MATFSKERENFVYVAKLAEQAERYDEMVDAMKKVAKLDVELSVEERNLFSVGYKNVVGSRRASWRILSSIEQKEDSKGNELHVKHIRDYRNKVELELSNICSDIMIILDEHLIPSTNIAESTVFYYKMKGDYYRYLAEFKAGNEKKEVADQSLKAYQTASTTAESELQPTHPIRLGLALNFSVFYYEILNSPERACHLAKQAFDDAVSELDTLNEDSYKDSTLIMQLLRDNLTLWTSDIPEEGEDLKMESAARVDQGEDELGR*
	Gm14-3-3d	Glyma13g36690	MTASKDRENFVYIAKLAEQAERYEEMVESMKNVANLDVELTVEERNLLSVGYKNVIGARRASWRILSSIEQKEETKGNELNAKRIKEYRQKVELELSNICNDVMRVIDEHLIPSAAAGESTVFYYKMKGDYYRYLAEFKSGNEKKEAADQSMKAYESATAAAEADLPPTHPIRLGLALNFSVFYYEILNSPERACHLAKQAFDEAISELDTLNEESYKDSTLIMQLLRDNLTLWTSDIPEDGEDAQKVNGTAKLGGGEDAE*
	Gm14-3-3k	Glyma14g35410	MASAPTPREEFVYMAKLAEQAERYEEMVEFMEKVSASAESEELTVEERNLLSVAYKNVIGARRASWRIISSIEQKEESRGNEDHVAVIRDYRSKIEAELSNICDGILKLLDTRLVPSAASGDSKVFYLKMKGDYHRYLAEFKTGADRKEAAESTLSAYKAAQDIANTELPPTHPIRLGLALNFSVFYYEILNSPDRACSLAKQAFDEAIAELDTLGEESYKDSTLIMQLLRDNLTLWTSDMQDDGADEIKEAAPKGDGEQN*
	Gm14-3-3m	Glyma18g53610	MSDSSREENVYMAKLAEQAERYEEMVEFMEKVAKTVEVEELTVEERNLLSVAYKNVIGARRASWRIISSIEQKEESRGNEDHVAIIKEYRGKIEAELSKICDGILNLLESNLIPSAASPESKVFYLKMKGDYHRYLAEFKTGAERKEAAESTLLAYKSAQDIALADLAPTHPIRLGLALNFSVFYYEILNSPDRACNLAKQAFDEAISELDTLGEESYKDSTLIMQLLRDNLTLWTSDITDDAGDEIKETSKQQPGE*
	Gm14-3-3r	Glyma20g03120	MSTEKERETQVYLAKLSEQAERYEEMVECMKTIAKLDLELTVEERNLLSVGYKNVIGARRASWRIMSSIEQKEESKGNESNAKLIKNYRQKVEEELSKICSDILSIIDQHLVPSSTSGEATVFYYKMKGDYYRYLAEFKTDQDRKEAAEQSLKGYEAALATASTELPSTHPIRLGLALNFSVFYYEILNSPERACHLAKQAFDEAIAELDTLSEESYKDSTLIMQLLRDNLTLWTSDLPEDGGDEIKTEEAKPAETSEHS*
B. distachyon	Bd14-3-3f	Bradi1g11290	MSTAEATREENVYMAKLAEQAERYEEMVEFMEKVAKTADVGELTVEERNLLSVAYKNVIGARRASWRIISSIEQKEESRGNEAYVASIKEYRTRIETELSKICDGILKLLDSHLVPSATAAESKVFYLKMKGDYHRYLAEFKAGAERKEAAENTLVAYKSAQDIALADLPTTHPIRLGLALNFSVFYYEILNSPDRACNLAKQAFDEAIAELDSLGEESYKDSTLIMQLLRDNLTLWTSDNADEGGDEIKEASKPEGEGH*
	Bd14-3-3c	Bradi3g36480	MSREDNVYMAKLAEQAERYEEMVEYMEKVAKTVDVEELTVEERNLLSVAYKNVIGARRASWRIVSSIEQKEEGRGNEDHVTLIKDYRGKIEAELSKICDGILKLLDSHLVPMSTAAESKVFYLKMKGDYHRYLAEFKASAERKEAAESTMVAYKAAQDIALAELAPTHPIRLGLALNFSVFYYEILNSPDKACNLAKQAFDEAISELDTLGEESYKDSTLIMQLLRDNLTLWTSDLTEEGAEEGKEASKGEAGEGQ*
	Bd14-3-3a	Bradi3g38640	MAAAAAAGTREEMVYMAKLAEQAERYEEMVEFMEKVVAAAGSGELSVEERNLLSVAYKNVIGARRASWRIVSSIEQKEEGRGAAGHASAARAYRARVEAELSNICAGILRLLDERLVPAAVAVDAKVFYLKMKGDYHRYLAEFKAAAERKDAADSTLAAYQAAQDIAMKELPPTHPIRLGLALNFSVFYYEILNSPDRACSLAKQAFDEAIAELDSLGEDSYKDSTLIMQLLRDNLTLWTSDMQDDAGDEMRDASKPEDDEH*
	Bd14-3-3e	Bradi3g46960	MAQTVELSREENVYMAKLAEQAERYEEMVKFMEKVAKTVDSEELTVEERNLLSVAYKNVIGARRASWRIISSIEQKEESHGNDDRVTLIKDYRGKIETELTKICDGILKLLDSHLVPSSTAPESKVFYLKMKGDYYRYVAEFKSGAERKDAAENTMVAYKAAQDIALAELAPTHPIRLGLALNFSVFYYEILNSPDHACNLAKQAFDEAISELDTPSEESYKDSTLIMQLLRDNLTLWISDISEDAAEHIKEAPKGESGDGQ*
	Bd14-3-3g	Bradi4g13970	MEERVKVVCMAKLAEQAERYDDMVDLMKKLARMDVDMSGEERHLFSVGFKNTIGAKRASWRILSSLEQKVTTGEQAGGMINDYRKKVEDELRMVCNEILSIIAIHCLPLANSGENIVFFYKMKGDYYRYLAEFSTGTEKKAAADQSLVAYQHAMVVASTELSPVHPIRLGLALNFSVFFYEIMNCHERACQVAKQAFDEATAEINSMGVEGYNDSTLMMQLLKDNLTLWTSELTGGESSKDNDLDMEQG*
	Bd14-3-3d	Bradi4g16640	MSPAEPTREESVYMAKLAEQAERYEEMVEFMERVAKATGGAGPGEELSVEERNLLSVAYKNVIGARRASWRIISSIEQKEEGRGNESHAATIRTYRSKIEAELAKICDGILALLDSHLVPSAGAAESKVFYLKMKGDYHRYLAEFKSGAERKEAAESTMNAYKAAQDIALADLAPTHPIRLGLALNFSVFYYEILNSPDRACNLAKQAFDEAISELDSLGEESYKDSTLIMQLLRDNLTLWTSDTNEDGGDEIKEAPAPKESGDGQ*
	Bd14-3-3b	Bradi5g12510	MSAPAELSREENVYMAKLAEQAERYEEMVEFMEKVAKTVDSEELTVEERNLLSVAYKNVIGARRASWRIISSIEQKEESRGNEDRVTLIKDYRGKIETELTKICDGILKLLETHLVPSSTAPESKVFYLKMKGDYYRYLAEFKSGAERKDAAENTMVAYKAAQDIALAELAPTHPIRLGLALNFSVFYYEILNSPDRACNLAKQAFDEAISELDTLSEESYKDSTLIMQLLRDNLTLWTSDITEDTAEEIREAPKGDSGDGQ*
S. bicolor	Sb14-3-3d	Sb05g021020	MSPSEPTREESVYMAKLAEQAERYEEMVEFMERVARSAGGAGGGEELSVEERNLLSVAYKNVIGARRASWRIISSIEQKEEGRGNEAHAASIRAYRSKIEAELARICDGILALLDSHLVPSAGAAESKVFYLKMKGDYHRYLAEFKSGAERKDAAESTMNAYKAAQDIALADLAPTHPIRLGLALNFSVFYYEILNSPDRACNLAKQAFDEAISELDSLGEESYKDSTLIMQLLRDNLTLWTSDTNEDGGDEIKEAAAPKESTEGQ*
	Sb14-3-3c	Sb05g024160	MEEREKLVCLAKLAEQAERYDDMVEFMKNLARMDVDMSAEERHLFSVGFKNTIGAKRASWRIICSHEQKVTTDRQTGVMIDAYKKIVEDELRKVCNEVLSVIAIHCLPLANTSENVVFFYKMKGDYYRYLAEFSSGTEKKAASDQSLMAYQHAMVVASSELSPAHQIRLGLALNLSVFFYEIMNSHERACQVAKQAFNEALTEINSGEGVYKDSTLMMQLLKDNLALWTSELTGGEASKDNDVDMEG*
	Sb14-3-3b	Sb06g019100	MASAELSREENVYMAKLAEQAERYEEMVEFMEKVAKTVDSEELTVEERNLLSVAYKNVIGARRASWRIISSIEQKEEGRGNEDRVTLIKDYRGKIETELTKICDGILKLLESHLVPSSTAPESKVFYLKMKGDYYRYLAEFKTGAERKDAAENTMVAYKAAQDIALAELAPTHPIRLGLALNFSVFYYEILNSPDRACSLAKQAFDEAISELDTLSEESYKDSTLIMQLLRDNLTLWTSDISEDPAEEIREAPKRDSSEGQ*
	Sb14-3-3e	Sb07g020990	MSREENVYMAKLAEQAERYEEMVEYMEKVAKTVDVEELTVEERNLLSVAYKNVIGARRASWRIVSSIEQKEESRKNEEHVNLIKEYRGKIEAELSNICDGILKLLDSHLVPSSTAAESKVFYLKMKGDYHRYLAEFKTGAERKESAESTMVAYKAAQDIALAELAPTHPIRLGLALNFSVFYYEILNSPDKACNLAKQAFDEAISELDTLGEESYKDSTLIMQLLRDNLTLWTSDLTEDGADECKEASKGDAGEGQ*
	Sb14-3-3a	Sb07g029110	MAAAAAGTREEMVYMAKLAEQAERYEEMVDFMEKVVAAAASSELTVEERNLLSVAYKNVIGARRASWRIVSSIEHKEETRGAAGHAAAARGYRARVEAELSGICAGILRLLDDRLVPAAAAVDAKVFYLKMKGDYHRYLAEFKTAAERKDAADSTLAAYQAAQDIAVKELPPTHPIRLGLALNFSVFYYEILNSPDRACSLAKQAFDEAISELDTLGEESYKDSTLIMQLLRDNLTLWTSDMQEDGSDEMRDASKPDDE*
H.brasiliensis	Hb14-3-3a	AJJZ010241816.1	MEKEREQQVYLARLAEQAERYDEMVEAMKKVAKLDVELTIEERNLVPVGYKNVIGARRASWRILSSIEQKEEAKGNEQNVKRIKEYRQRVEDELSKICNDILSVIDQHLLPSSTTGESTVFYYKMKGDYYRYLAEFKADDDRKEAADQSLKAYEAATSTASSDLPPAHPIRLGLALNFSVFYYEILNSSERACHLAKQAFDEAIAELDSLNEESYKDSTLIMQLLRDNLTLWTSDLPEEGGEQSKGDEPQAEN
	Hb14-3-3b	AJJZ010942720.1	MSPTESSREENVYMAKLAEQAERYEEMVEFMEKVAKTVDVEELTVEERNLLSVAYKNVIGARRASWRIISSIEQKEESRGNEDHVTIIKEYRGKIESELSKICDGILSLLESHLIPSASSAESKVFYLKMKGDYHRYLAEFKTAGERKEAAESTLLAYKSAQDIALADLAPTHPIRLGLALNFSVFYYEILNSPDRACNLAKQAFDEAISELDTLGEESYKDSTLIMQLLRDNLTLWTSDITDEAGDEIKEASKRESGEGQPQQ
	Hb14-3-3c	AJJZ010084451.1	MAVAPSSREESIYMAKLAEQAERYEEMVEFMEKVSASVEKEELTVEERNLLSVAYKNVIGARRASWRIISSIEQKEESRGNENHVSMIRDYRAKIESELSICDGILKLLDTRLIPPASPGDSKVFYLKMKGDYHRYLAEFKTGAERKEAAESTLTAYKSAQDIATAELAPTHPIRLGLALNFSVFYYEILNSPDRACSLAKQAFDEAIAELDTLGEESYKDSTLIMQLLRDNLTLWTSDIADEAGDEIKEASKRESGEGQPQQ
	Hb14-3-3d	AJJZ010277997.1	MASSSKDRESFVYVAKLAEQAERYDEMVEEMKKVAKLDGALTVEERNLLSVGYKNVVGARRASWRILSSIELKEESKGNEGNVKRIKEYRHKVESELSTICSDIITLIDEHLIPSSIAGESNVFYYKMKGDYYRYRAEFKTGNEKKEAADQSLKAYQTASTTAGSDLPPTHPIRLGLALNFSVFYYEVLNSPERACHLAKQAFDEAISELDTLSEESYKDSTLIMQLLRDNLTLWTSDIPEDGDQRMESSGKVGGEDAE
	Hb14-3-3e	AJJZ010472055.1	MASSNERENLVFIAKLAEQAERYDEMVDAMKKVAKLDVELTVEERNLLSVGYKNVISARRASWRILSSIEQKVEAKGNDQNVKRIKGYRQKVESELSSICTDIMTLIDEHIVPSSSGAESTVFYYKMKGDYYRYWAEFKTGDEKKEVADQSMKAYQTASSKAEAELPPTHPVRLGLALNYSVFYYEILNSPERACHLAKQAFDEAISELDALSEESYKDSTLIMQLLRDNLTLWTSNIPEDGEEAQKHNSTAKANGVNDA
	Hb14-3-3f	AJJZ010282520.1	MAERSKFVYVAKLAEQAERYDEMVDAMKNVAKLDVELTVEERNLLSVGYKNVIGARRASWRILSSIEQKEEAKGNEVNAKRIKEYRQKVESELTNICNDIMTIIDEHLIPSASAGESTVFFYKMKGDYYRYLAEFKTGNEKKEAADLSMKAYETATTAAEADLPPTHPIRLGLALNFSVFYYEILNSPERACHLAKQAFDEAISELDNLNEESYKDSTLIMQLLRDNLTLWTSDIPEDGEDTQKINGTAKLGGTEDAE
	Hb14-3-3g	AJJZ010250886.1	MAERDKFIYVAKLAEQAERYDEMVDAMKNVAKLDVELTVEERNLLSVGYKNVIGARRASWRILSSIEQKEETKGNEFNVKRIKEYRQKVESELTNICNDIMIVIDEHLIPSAAAGESKVFFYKMKGDYYRYLAEFKTGNEKKDAADHSMKAYETATTAAGAELPPTHPLRLGLALNFSVFYYEILNSPERACHLAKQAFDEAISELDNLNEELYKDSTLIMQLLRDNLTLWTSDIPEDGEDAQKVNGTAKVGGAEDAE
	Hb14-3-3h	AJJZ010581124.1	MAAGSPREDNVYMAKLAEQAERYEEMVQFMEKVVFSTPESEELTVEERNLLSVAYKNVIGARRASWRIISSIEQKEESRGNADHVAAIKEYRVKIENELSETCGGILKLLDEKLVPAAASSDSKVFYLKMKGDYHRYLAEFKTGAERKEAAESTLTAYKSAQDIATAELAPTHPIRLGLALNFSVFYYEILNSPDRACSLAKQAFDEAIAELDTLGEESYKDSTLIMQLLRDNLTLWTSDMQDDGTDEIKDAKREEEQKQ
	Hb14-3-3i	AJJZ010257177.1	MAVAPSSREESIYMAKLAEQAERYEEMVEFMEKVSASVEKEELTVEERNLLSVAYKNVIGARRASWRIIFLQLSRRRRAAATRNHVSIIRDYRAKIESELSSICDGILKLLDTRLIPSASSGDSKVFYLKMKGDYHRYLAEFKTGAERKEAAESTLTAYKSAQDIAIAELAPTHPIRLGLALNFSVFYYEILNSPDRACNLAKQAFDEAIAELDTLGEESYKDSTLIMQLLRDNLTLWTSDLPDDGADEIKEASKPTDEQQ
	Hb14-3-3j	AJJZ010638152.1	MAIVMPENLTREQCVYMAKLAEQAERYEEMVQFMEKLVTSSTPAPSLPWKERNLLSVAYKNVIGSLRAAWRIVSSIEQKEESRKNEEHVALVEAYRSKVETELSAVCSGILRILESNLIPSAVAVESKVFYYKMKGDYHRYLAEFKVGDERKAAAEDTMLAYKAAQDIALADLAPTHPIRLGLALNFSVFYYEILNSSEKACSMAKQAFEEAIAELDTLGEESYKDSTLIMQLLRDNLTLWTSDMQEQIDEA
