# Supplementary material for: Genome-wide identification and characterization of 14-3-3 gene family related to negative regulation of starch accumulation in storage root of Manihot esculenta
Source: Front Plant Sci. 2023 Aug 29;14:1184903. doi: 10.3389/fpls.2023.1184903 (PMC10497974; doi:10.3389/fpls.2023.1184903)
Supplement: Supplementary Table 2 — Fragments per kilobase of transcript per million mapped reads (FPKM) values of the Me14-3-3 genes in 11 tissues of cassava cultivar TME204. The first worksheet was the FPKM values; the red color represented expression levels >150 folds; the yellow color showed that the expression levels were equal to 50–150 folds; and the green color meant expression levels <50 folds. The second worksheet was the log2FPFM values. [file Table_2.xls]

## Sheet: FPFM values of Me14-3-3 genes 
	Leaf	Midvein	Lateral bud	OES	FEC	FR	SR	Stem	Petiole	RAM	SAM
Me14-3-3I	76.3671	70.7267	71.8121	94.5848	131.589	329.692	227.739	101.576	76.6419	118.823	80.0062
Me14-3-3II	84.3823	162.607	233.778	233.584	147.089	185.394	429.678	436.435	486.045	476.037	600.079
Me14-3-3III	92.0934	73.8499	60.8443	294.874	220.452	71.0514	239.438	71.5692	52.8605	54.0979	108.635
Me14-3-3IV	0.266641	0.361435	0.178186	0.423529	0.382792	0.739547	2.31978	0.167365	0.41808	0.762086	0.0387287
Me14-3-3V	56.6903	91.9529	75.7901	100.119	49.1464	134.58	183.464	172.542	180.882	172.341	84.3151
Me14-3-3VI	111.508	77.7233	133.216	122.277	189.408	73.9152	38.817	93.994	85.6805	237.454	148.726
Me14-3-3VII	138.364	122.603	135.871	187.807	321.998	159.892	96.8006	121.43	94.8865	261.436	222.407
Me14-3-3VIII	65.4791	76.5357	102.889	125.074	246.775	110.937	111.454	95.7371	86.1902	184.338	148.886
Me14-3-3IX	31.1608	28.4412	33.5648	28.3874	34.1041	47.9568	61.1473	52.2203	41.7044	53.0196	43.7626
Me14-3-3X	104.669	85.2556	111.28	143.211	114.654	68.553	126.743	109.217	90.6495	118.515	134.222
Me14-3-3XI	0.184362	0.649356	13.3647	7.92908	11.3319	2.71897	0.558355	3.21525	1.80351	33.5555	31.7176
Me14-3-3XII	122.172	100.03	78.8016	55.0033	78.994	135.985	58.9136	96.0404	115.726	417.618	127.191
Me14-3-3XIII	56.4708	65.2195	100.129	70.3283	105.529	167.337	68.9513	119.677	120.792	408.946	116.9
Me14-3-3XIV	38.9368	50.2662	42.5869	40.7952	19.5998	54.9738	73.0221	84.4679	89.5302	70.6713	33.5686
Me14-3-3XV	10.9572	22.4794	28.7987	14.4582	18.3077	9.9065	25.5145	62.4132	67.4062	41.4323	107.707
Me14-3-3XVI	32.5389	37.1418	44.3937	51.8572	25.1157	79.6701	170.686	60.8339	49.2423	42.6681	50.5745

## Sheet: log2 FPFM of Me14-3-3 genes 
	Leaf	Midvein	Lateral bud	OES	FEC	FR	SR	Stem	Petiole	RAM	SAM
Me14-3-3I	6.25487870435052	6.14418372374836	6.16615571638631	6.56353696102084	7.03989142924387	8.36497361147938	7.83123756200753	6.66641102314548	6.26006204916647	6.89266747549489	6.32203989942066
Me14-3-3II	6.3988679364721	7.34524851191746	7.8689941249883	7.86779558709694	7.20054554895185	7.53445074382276	8.74711377996688	8.76962409519718	8.92494509088443	8.89492889099881	9.22900863283867
Me14-3-3III	6.52502586218706	6.20652406232832	5.92705020997245	8.20395644152592	7.78432075530626	6.15079049473205	7.90350832309636	6.16126762013203	5.72411907592953	5.75750157569173	6.76334119090746
Me14-3-3IV	-1.90702765814798	-1.46819054625799	-2.48854680438328	-1.23946733731625	-1.38536867203713	-0.43528560763075	1.2139911011256	-2.57893023728492	-1.25814906511679	-0.391974913535649	-4.69045435601755
Me14-3-3V	5.8250308469682	6.52282316979259	6.2439368705948	6.64557774009241	5.61901285864067	7.0723202160327	7.51935712135168	7.43080377378931	7.49890238021352	7.42912214995717	6.39771855123927
Me14-3-3VI	6.80099995781056	6.28027463277357	7.05762608541594	6.93400531893907	7.56535599573517	6.20779916710343	5.27861671751473	6.55449727344762	6.42089555530887	7.89150222367565	7.21651630189868
Me14-3-3VII	7.11232481643825	6.9378543932577	7.08609021378019	7.55310446573889	8.33090642376485	7.32095695456451	6.59694333949486	6.92398504203775	6.56813144375839	8.03031216569378	7.79705838568848
Me14-3-3VIII	6.03296258721775	6.25806031500159	6.68494400501219	6.96663810741969	7.94705243676247	6.79359247209286	6.80031105667855	6.58100569820549	6.42945193618372	7.52620708418821	7.21806752101423
Me14-3-3IX	4.96166191075779	4.82991043176896	5.06887857359565	4.8271788136616	5.09187469566552	5.58366248776765	5.93421689188028	5.70653884068957	5.38212654422935	5.72845478791391	5.45162764706347
Me14-3-3X	6.70968535587994	6.41372213125527	6.79805094691909	7.16200185763396	6.84114371657119	6.09914789714889	6.98576225933738	6.7710562658188	6.50222662683012	6.88892991466101	7.06847734931284
Me14-3-3XI	-2.43938937978693	-0.622919203739559	3.74035590820504	2.98715408826275	3.50231787049993	1.44306200202232	-0.840745421056306	1.68493091787604	0.850810088976755	5.06847734931284	4.98721322073237
Me14-3-3XII	6.93277380486668	6.64428316431771	6.30015301757195	5.78144714693827	6.30367056346223	7.08730017528645	5.88052758411409	6.58557000789385	6.85457337441625	8.70603893394611	6.99085656021622
Me14-3-3XIII	5.81943401604182	6.02723147571177	6.64571990923959	6.13603412308148	6.7215002614314	7.38661553955147	6.10750480112197	6.90300210584679	6.91637711734024	8.67576536634612	6.86912536037115
Me14-3-3XIV	5.28306365177385	5.65151672387743	5.41233894066941	5.35032868708158	4.29276948136071	5.78067230232697	6.1902622417302	6.4003312787757	6.48430304111542	6.14305254253867	5.06903903207061
Me14-3-3XV	3.45381210213148	4.49053162383692	4.84793011357173	3.85381272127087	4.19437865134111	3.30837543838766	4.67324546482505	5.96377927718962	6.07481010444397	5.37268284398333	6.75096999103872
Me14-3-3XVI	5.02409505333686	5.21497182906611	5.47228413346717	5.69647240568387	4.65051949456036	6.3159664806434	7.41520092032035	5.92680280127607	5.62182526681321	5.41508596400132	5.66033729580217
