# Supplementary material for: Genome-wide identification and characterization of 14-3-3 gene family related to negative regulation of starch accumulation in storage root of Manihot esculenta
Source: Front Plant Sci. 2023 Aug 29;14:1184903. doi: 10.3389/fpls.2023.1184903 (PMC10497974; doi:10.3389/fpls.2023.1184903)
Supplement: Supplementary Table 4 — Specific primer sequence of the Me14-3-3 genes. [file Table_4.xlsx]

## Sheet: Sheet1
Full-length primer sequence
Gene name	primer sequence
14-3-3Ⅰ	FORWARD	CACCCACAACAAAGAACAGAA
	REVERSE	GACATTCAAAGCCCACCTCCT
14-3-3Ⅱ	FORWARD	CTTGAAGATGAAGGGAGATTACC
	REVERSE	AGCAACAAGCACCTTCTACTAAT
14-3-3Ⅲ	FORWARD	CTCTCTGATTCTTCAATGGCGAT
	REVERSE	GGAAGAGCCAAAACAATCCCATC
14-3-3Ⅳ	FORWARD	CGAGCGTTACGAAGGCAT
	REVERSE	GTAGACCACAACACCACCATA
14-3-3Ⅴ	FORWARD	CTCCAAAATCACACCACCAACAC
	REVERSE	GATGACATTCAAAGCCCACCT
14-3-3Ⅵ	FORWARD	ATGGTTGAAGCAATGAAGAAAGT
	REVERSE	CACCCGAGTTAGTCTCCCTGA
14-3-3Ⅶ	FORWARD	CCACCCACCACTTGTCACCTT
	REVERSE	ACTCATCACTGTTGCGGCTGTCC
14-3-3Ⅷ	FORWARD	GGAGGCTTCTTTCTTCCGTTCT
	REVERSE	GCAATCCGCTACAACAACCAG
14-3-3Ⅸ	FORWARD	TGGTCCTCGTGAGAAGTAGTGG
	REVERSE	ATGCCAATGCTCTACACTCCA
14-3-3Ⅹ	FORWARD	ACATACGCACGCCCAGACAGA
	REVERSE	GAACCCAGTCTGAAAGTATCG
14-3-3Ⅺ	FORWARD	TCTCTCTCACTTCCACAAATCTC
	REVERSE	TCTGCAAAGTACTCTAAGGCTGT
14-3-3Ⅻ	FORWARD	ACAATCAAAAACCAGAAGAAACC
	REVERSE	AAACAAGGACCAACTACTGAAT
14-3-3XIII	FORWARD	AGTCTCCGCTATTCACTTTCCCG
	REVERSE	TCATTGCTTTTGCTCTTCCTCAC
14-3-3XIV	FORWARD	AGCCAGTCTCATTCTCATCAT
	REVERSE	AAACCTCTCTCAAACAACAACAG
14-3-3XV	FORWARD	CATCTTTCTTTCCTTCTTCGTCT
	REVERSE	CTACACAACCCACATAAGAATAC
14-3-3XVI	FORWARD	TTATTTCCGAGACCAAAAGGCAC
	REVERSE	TCACTCTACATTCTCTGCCCCAC
Quantitative primer sequence
Gene name	primer sequence
Tubulin	FORWARD	TGATGAGTCTGGTCCATCCA
	REVERSE	CCTCCTACGACCCAATCTCA
14-3-3Ⅰ	FORWARD	ACCTTCTCTCCGTCGCCTAT
	REVERSE	CCTCATTCTTCCTCCCTTCC
14-3-3Ⅱ	FORWARD	TCATGCAACTTCTCCGTGAC
	REVERSE	CATCGGTGGGTTTAGATGCT
14-3-3Ⅲ	FORWARD	GGACAACCTGACCAGAGAGC
	REVERSE	CGTGACAAGCTTCTCCATGA
14-3-3Ⅳ	FORWARD	AGGCAGCTGAGCAGTCACTT
	REVERSE	TTAAGAGCAAGGCCAAGACG
14-3-3Ⅴ	FORWARD	GAGCGCAACCTTCTCTCTGT
	REVERSE	CCTCCCTTCCTCTTTCTGCT
14-3-3Ⅵ	FORWARD	GCAAAGGGTTGAAGATGAGC
	REVERSE	ACACGGTTGATTCCCCTGTA
14-3-3Ⅶ	FORWARD	TACCCACCCAATAAGGCTTG
	REVERSE	ATCAAAGGCCTGCTTTGCTA
14-3-3Ⅷ	FORWARD	GCAACTTCTCCGAGACAACC
	REVERSE	CCCTCACCTGATTCACGTTT
14-3-3Ⅸ	FORWARD	GGATGCTGCTGATCACTCAA
	REVERSE	ATTCAATGCCAAACCCAATC
14-3-3Ⅹ	FORWARD	GCGGATATTGTCCTCCATTG
	REVERSE	GCTCATCTTCAACCCTCTGC
14-3-3Ⅺ	FORWARD	CGGAGTTGGACACCTTGAGT
	REVERSE	CTTCAGGCAAGTCGGAAGTC
14-3-3Ⅻ	FORWARD	CCTCCATTGAGCAGAAGGAA
	REVERSE	CCACAGATCTCCGAAAGCTC
14-3-3XIII	FORWARD	ATGCAACTCCTTCGGGATAA
	REVERSE	TTTGCTCTTCCTCACGCTTT
14-3-3XIV	FORWARD	GAACTTGCTGTCCGTTGGTT
	REVERSE	TTCCCTCTCGATTCCTCCTT
14-3-3XV	FORWARD	TGAAGACCACGTTTCCATGA
	REVERSE	CTCGTGTCGAGCAATTTCAA
14-3-3XVI	FORWARD	TTCTCAGGGACAACCTGACC
	REVERSE	TCTCTGCCCCACCTACTTTG
The 1300-GFP vector construction primer
Gene name	primer sequence
14-3-3Ⅰ	FORWARD	ACGCGTCGACATGGCAACAGCCAGTGTCCC
	REVERSE	CGGGGTACCTGGCTCATCTAACTGGT
14-3-3Ⅱ	FORWARD	ACGCGTCGACATGAAGGGAGATTACCATAG
	REVERSE	CGGGGTACCCTGCTGTTCATCGGTGG
14-3-3Ⅲ	FORWARD	ACGCGTCGACATGGCGATTGTGATACCGGA
	REVERSE	CGGGGTACCTGCCTCATCTATCTGCT
14-3-3Ⅳ	FORWARD	ACGCGTCGACATGGTTGAGAGTATGAAAAG
	REVERSE	CGGGGTACCATGCTGGCTCTCTCCTG
14-3-3Ⅴ	FORWARD	ACGCGTCGACATGGCATCGGCCACCGTCCC
	REVERSE	CGGGGTACCCGGCTCATCTAACTGGT
14-3-3Ⅵ	FORWARD	ACGCGTCGACATGGTTGAAGCAATGAAGAA
	REVERSE	CGGGGTACCGCTTACCTCAGCATGAT
14-3-3Ⅶ	FORWARD	ACGCGTCGACATGTTGCCCACTGAATCATC
	REVERSE	CGGGGTACCCTGTTGCGGCTGTCCCT
14-3-3Ⅷ	FORWARD	ACGCGTCGACATGTCACCTTCAGAACCTTC
	REVERSE	CGGGGTACCCTGTTGCGGCTGCCCCT
14-3-3Ⅸ	FORWARD	ACGCGTCGACATGGCTGAACGCGACAAGTT
	REVERSE	CGGGGTACCCTCTGCATCCTCTGCCC
14-3-3Ⅹ	FORWARD	ACGCGTCGACATGGAGAGTGAGAGAGAGCT
	REVERSE	CGGGGTACCATTCTCAGCTTGAGGTT
14-3-3Ⅺ	FORWARD	ACGCGTCGACATGTCCATCGATAAGGAGCG
	REVERSE	CGGGGTACCGTTTTTGTCGGCACTGG
14-3-3Ⅻ	FORWARD	ACGCGTCGACATGGCCGCCGGATCTCCTCG
	REVERSE	CGGGGTACCCTTTTGCTCTTCTTCGT
14-3-3XIII	FORWARD	ACGCGTCGACATGGCCGCTGGATCTCCACG
	REVERSE	CGGGGTACCTTGCTTTTGCTCTTCCT
14-3-3XIV	FORWARD	ACGCGTCGACATGGATTCTTCTTCTAAAGA
	REVERSE	CGGGGTACCCTCTGCATCTTCACCTC
14-3-3XV	FORWARD	GGAAGATCTATGGCGGTTGCACCTTCTCG
	REVERSE	CGGGGTACCTTTCTGTTCTTCAGAGG
14-3-3XVI	FORWARD	ACGCGTCGACATGGCTGAACGCGACAAGTT
	REVERSE	CGGGGTACCCTCTACATTCTCTGCCC
